# Supplementary material for: A preclinical investigation into the potential associations of geraniin with ulcerative colitis alleviation through integrated multi-omics and in vivo analysis
Source: Front Med (Lausanne). 2026 May 13;13:1821762. doi: 10.3389/fmed.2026.1821762 (PMC13212046; doi:10.3389/fmed.2026.1821762)
Supplement: Supplementary file 2 [file Table_1.XLSX]

## Sheet: Sheet1
Supplementary Table1.The common DEGs screened between the control group and UC group.
id	logFC	AveExpr	t	P.Value	adj.P.Val	B
DPP10	-2.15359	4.08872378333333	-10.8629	7.36250646547677e-16	1.4740474194531e-11	25.5485530685976
SLC19A3	-1.29461	4.67457	-9.99746	1.91606178556556e-14	9.75689329915824e-11	22.4482959465654
PRKG2	-1.49823	4.65670616666667	-9.71312	5.68603341890412e-14	2.16369138239627e-10	21.410593331687
P2RY1	-1.43133	5.63692	-9.67892	6.48426566823717e-14	2.16369138239627e-10	21.285180414146
HAVCR1	-1.34831	4.12782373333333	-9.62955	7.83953874341349e-14	2.24222007402688e-10	21.1039465753538
UGT1A8	-2.02857	5.97673	-9.35745	2.24039679465783e-13	5.60687302823056e-10	20.1006050820371
TCIRG1	1.28338	9.32182438333333	9.19319466756186	4.23583484034151e-13	8.48056493384773e-10	19.4914802334384
PADI2	-1.62427	6.08823651666667	-8.89298	1.36409299537497e-12	2.27587548836686e-09	18.3720762830545
SLC9A2	-1.99694	6.02148578333333	-8.76619	2.23959021400045e-12	3.449141205731e-09	17.8971633836987
SLC4A4	-2.64168	7.43501808333333	-8.69176	2.99759455849745e-12	4.28677433254839e-09	17.6178401536967
BSG	-2.13408	10.4403343666667	-8.64756	3.56479280317789e-12	4.7580477808283e-09	17.4517633389568
BACE2	1.47737426666666	10.0129329666667	8.60237909629207	4.25609429837257e-12	5.04075731420234e-09	17.2818784753158
ENTPD5	-1.95668	8.1378	-8.60094	4.28014956003396e-12	5.04075731420234e-09	17.2764761329347
GXYLT2	-1.50487	5.77331	-8.53402	5.5664220228329e-12	5.86554396416513e-09	17.0245828238459
PAQR5	-1.63396	7.38264866666667	-8.47559	7.00317320401872e-12	6.67669193893614e-09	16.8044332383696
LCN2	3.71324586666667	12.0281	8.27142119131098	1.56423572683844e-11	1.42352561304693e-08	16.0336655152301
S100P	2.38314975555556	12.6520655166667	8.24366609421224	1.74505367034743e-11	1.51903128408808e-08	15.9287197238165
CXCL3	3.33995571111111	8.78276	8.15425456456973	2.48277370719181e-11	2.0711505163203e-08	15.5904027372003
DPP10-AS1	-1.52429	5.23273551666667	-8.04437	3.83086536161918e-11	3.06791021619911e-08	15.1741593299437
PPP2R3A	-1.20881	7.43153	-7.95621	5.42657559353472e-11	3.99148909268988e-08	14.8399049522496
GCNT2	-1.24734	5.97413708333333	-7.94905	5.58222339520087e-11	3.99148909268988e-08	14.8127577171415
NUCB2	1.05012364444444	8.34873346666667	7.9021751718729	6.7183446817061e-11	4.33896706040122e-08	14.6349081828639
FMO5	-1.75008	6.81172263333333	-7.8829	7.25032544193747e-11	4.39875047494031e-08	14.5617457052355
CYP4X1	1.67812195555556	5.13917093333333	7.8074897463583	9.76847514979426e-11	5.28657455997741e-08	14.275511179236
LPCAT1	1.82149173333333	8.3874	7.80428567031613	9.89302372618381e-11	5.28657455997741e-08	14.2633458701824
EXPH5	-1.91165	6.74589	-7.80071	1.00339560101464e-10	5.28657455997741e-08	14.2497635623249
CITED2	-1.18131	7.50348	-7.70532	1.46324075578807e-10	6.97512932657928e-08	13.887485527623
SLC17A4	-1.20439	5.59371066666667	-7.6597	1.75258725963446e-10	7.79745545003145e-08	13.7141979842631
AMOTL2	1.11218117777778	7.43126641666667	7.59242909221147	2.28697731789724e-10	9.53907768367096e-08	13.4585925328016
WDR78	-1.29522	5.16720811666667	-7.57855	2.41610047607463e-10	9.87198931254901e-08	13.4058400613294
SLC6A14	4.89861128888889	8.43925	7.55943342523076	2.60588039603672e-10	1.04344662818102e-07	13.3332126376744
DUOX2	4.75042	10.2537566166667	7.54945663784104	2.71079426407442e-10	1.04370792232757e-07	13.2953
SCUBE2	-1.57391	6.77574	-7.5158	3.09683250105314e-10	1.13788842823308e-07	13.1674201167467
DDIT4	1.64694857777778	9.80019236666667	7.51233445057998	3.13963824516193e-10	1.13788842823308e-07	13.1542342207314
PI3	3.43823113333334	11.3187644833333	7.48438373691344	3.50673945676741e-10	1.21049018386104e-07	13.0480186604613
SHFL	1.02946922222222	8.25489471666667	7.46141807290472	3.84026544706866e-10	1.30315177145359e-07	12.9607473563331
SYTL1	1.23222584444445	8.18362731666667	7.44365934067814	4.11976071318769e-10	1.37469548731218e-07	12.8933
EDIL3	-1.63667	6.36454578333333	-7.41462	4.62123201160977e-10	1.46859819213396e-07	12.7829247928452
SOS2	-1.05814	6.46239	-7.40373	4.82475259170572e-10	1.49654317131655e-07	12.7415248267826
CFB	1.21518742222222	7.235	7.40195625121105	4.85866370988342e-10	1.49654317131655e-07	12.7347967872137
UGT2B28	-1.27776	6.31130138333333	-7.39184	5.05704185018597e-10	1.53404598306929e-07	12.6963550646078
TMEM192	-1.06164	6.93205546666667	-7.35087	5.94659214835854e-10	1.7769659910789e-07	12.5406998857568
ADM	1.53280597777778	10.8312184166667	7.31773652362917	6.77921754023491e-10	1.96705383149338e-07	12.4148152430692
DUOXA2	3.59067868888889	9.33384	7.27614894178849	7.99092826484271e-10	2.25912345130709e-07	12.2568415519571
MIER3	-1.72863	8.46833713333333	-7.2755	8.01147620212792e-10	2.25912345130709e-07	12.2543744938185
CXCL1	3.55652422222223	9.79464236666667	7.13584905691714	1.39128337695388e-09	3.57113903717866e-07	11.7241499564763
RPL22L1	1.08099553333333	10.0973	7.12774842249515	1.43652526508049e-09	3.64059143445273e-07	11.6934081798551
SEMA6A	-1.107	7.11146036666667	-7.07109	1.79676286042618e-09	4.24116518243746e-07	11.4784517770972
SLC38A4	-1.91515	4.06532336666667	-7.06846	1.81552306030369e-09	4.24116518243746e-07	11.4684735020601
SNX13	-1.1486	6.98273763333333	-7.0393	2.03705159523565e-09	4.63452386229692e-07	11.3578742617605
ACSF2	-1.31807	8.52091	-7.02811	2.12906925987963e-09	4.78944894966855e-07	11.3154317325559
B4GALNT2	-1.53278	6.00488	-7.02392	2.16452688062805e-09	4.81511029745046e-07	11.2995649707212
PRXL2A	-1.09987	9.43733323333333	-6.98842	2.4899710703092e-09	5.34581660082892e-07	11.1650101265275
IFITM3	1.21317831111112	12.4927	6.98811750651271	2.49298885168666e-09	5.34581660082892e-07	11.1638465811866
TSPAN7	-1.22754	9.18086	-6.97603	2.6147737605982e-09	5.5105668906249e-07	11.1180295839857
SLC20A1	-1.14685	8.77374621666667	-6.94669	2.9355134005999e-09	6.05896018488769e-07	11.0068825155801
FBXO6	1.39212302222222	8.59316333333333	6.92219030066019	3.23328365714844e-09	6.47335720997688e-07	10.9140739280814
ZFPM2	1.29406111111111	4.88236	6.91378991940007	3.34215364563055e-09	6.607691028944e-07	10.8822621307012
CA12	-1.37649	10.4738	-6.90254	3.49368629300032e-09	6.79097992933586e-07	10.8396682242353
OSBPL3	1.07698742222222	7.30325	6.87983057672748	3.820803722397e-09	6.95421012055548e-07	10.7536944568037
DDC	-1.47727	8.51028741666667	-6.85993	4.13239815708045e-09	7.13230547438859e-07	10.6783902474877
GBA3	-2.47308	6.83498293333333	-6.85613	4.19481239724321e-09	7.17814863292362e-07	10.6639910867346
PDZK1IP1	2.35896126666667	10.3042888833333	6.84877556689364	4.31807443860884e-09	7.2043473612823e-07	10.6361731026208
STX3	-1.11604	7.39762	-6.83159	4.62038174505057e-09	7.46005346110141e-07	10.5711766219287
RPS27A	-1.0083	7.27408	-6.82636	4.716580980198e-09	7.53384941041875e-07	10.5513834722853
NDRG2	-1.67628	7.94292556666667	-6.80882	5.05376060518036e-09	7.96703473041859e-07	10.4850621980336
APOBEC3B	-1.68427	8.07727	-6.77366	5.80399293592543e-09	8.73184493257893e-07	10.3521191923734
BTN3A3	1.17935051111111	8.02580268333333	6.76945699223285	5.90070303343014e-09	8.73184493257893e-07	10.3362472723073
MYEOV	1.35725	7.74677393333333	6.76813707813531	5.93142655626959e-09	8.73184493257893e-07	10.3312593965106
DAPP1	1.40044533333333	7.10444	6.72022813925734	7.1613130385616e-09	1.00812530233989e-06	10.1502876175878
PSMB9	1.39566	10.5744721333333	6.71950818666504	7.18161212708642e-09	1.00812530233989e-06	10.1475691747324
BRINP3	-1.81825	4.39593493333333	-6.70048	7.73946145042366e-09	1.0469713358036e-06	10.0757244513048
HEBP2	-1.40739	8.46266866666667	-6.68962	8.07683445882024e-09	1.07804201800027e-06	10.0347476168089
EPHX2	-1.40037	8.56719206666667	-6.66337	8.95437807338865e-09	1.14920258594432e-06	9.93569550332234
TMEM98	-1.05258	10.0210875666667	-6.6496	9.45191696091481e-09	1.20197863764347e-06	9.88376652213946
UNC5CL	1.54183731111111	6.58263	6.64869078980637	9.48567128253673e-09	1.20197863764347e-06	9.88034323128868
VNN1	2.75460806666667	6.90482618333333	6.5980064002755	1.15735499356748e-08	1.42155854762052e-06	9.68930809274472
ASRGL1	1.05243393333334	9.01421	6.52901709447771	1.51682389903614e-08	1.70015946573951e-06	9.4296003011694
CYP2S1	-1.06849	7.38807341666667	-6.52848	1.52004667283039e-08	1.70015946573951e-06	9.42756253701712
HMGCS2	-3.07477	8.21027251666667	-6.50416	1.67194702088886e-08	1.81924191876173e-06	9.33611652615832
ACOX1	-1.24267	8.85724083333333	-6.47655	1.86277053853567e-08	1.96235911788917e-06	9.23235957810028
IRAK3	1.53151871111111	5.75037683333333	6.46654822268797	1.93713063043357e-08	2.00949701305236e-06	9.19478242262699
AGPAT4	1.18513451111111	6.20741821666667	6.40719124682383	2.44318479084092e-08	2.40960604420818e-06	8.9719884886273
SGMS1	1.15757062222222	8.19909643333333	6.4025332962914	2.48805757182913e-08	2.44183336497995e-06	8.95451918129831
RNF183	1.64774566666667	6.50526971666667	6.4006913914279	2.5060268957443e-08	2.44747143803398e-06	8.94761183060824
ALDH6A1	-1.089	8.07997378333333	-6.3956	2.55637798002709e-08	2.48452638534574e-06	8.92851784772068
IFITM2	1.36825784444444	11.5857917833333	6.38013004220427	2.71559169715151e-08	2.60138092673064e-06	8.87052701361432
ABCB1	-1.81417	7.22871	-6.37841	2.73390809520862e-08	2.60312008625006e-06	8.86407499176248
PLAAT4	1.33089688888889	9.84671173333333	6.37751990035508	2.74341110932901e-08	2.60312008625006e-06	8.86074453996785
TRIM22	1.52364653333333	9.98418656666667	6.33422271959807	3.24844309054442e-08	2.9697296399904e-06	8.69857288084225
GPX8	1.24081682222222	6.90492888333333	6.3106929509367	3.56059329104325e-08	3.19671023677027e-06	8.61052252146447
CCN2	1.02307095555556	8.89292	6.29655919633231	3.76223486295629e-08	3.33290726509946e-06	8.55766120355759
ATP8A1	-1.21132	6.08929328333333	-6.28556	3.92700394995229e-08	3.43329895554562e-06	8.51653003816329
CHI3L1	4.03237855555556	7.98615438333333	6.27472953588844	4.09617423777748e-08	3.49713811958754e-06	8.47605930347106
SLC26A2	-3.10085	10.7793	-6.25159	4.48232216747015e-08	3.75483565334393e-06	8.38961937138316
APOL1	1.83450162222222	8.42454968333333	6.24839667414086	4.53837964908909e-08	3.78595412310053e-06	8.37769430593537
CDKN2B	-1.28855	7.30825988333333	-6.24483	4.60187171300183e-08	3.79152566115266e-06	8.36436443469271
ADH6	-1.20236	6.97203563333333	-6.24039	4.68206116614365e-08	3.8374852128752e-06	8.34778962111291
ECSCR	1.17582784444444	7.216	6.23943982106526	4.69934508351755e-08	3.8374852128752e-06	8.34425434044961
MPP7	-1.1635	6.07976421666667	-6.23858	4.71515589814345e-08	3.8374852128752e-06	8.34103174815742
PTGR1	-1.05998	8.52427021666667	-6.23261	4.82595277828554e-08	3.89598389411511e-06	8.31874781457912
LINC00888	1.03498	6.84656836666667	6.19485762754401	5.58884045023291e-08	4.40528246669736e-06	8.17794749319483
CEBPB	1.09003660000001	10.8425779833333	6.17764649431854	5.97530006334116e-08	4.65492150070635e-06	8.11380721383818
PPARG	-1.38422	9.26628716666667	-6.17522	6.03187145489428e-08	4.68077900769141e-06	8.10476813386536
PF4	1.43405271111111	7.34758013333333	6.16254036473687	6.33627629497317e-08	4.82352044492996e-06	8.05754128496197
LINC02023	-1.47511	5.87556	-6.15132	6.61821768461872e-08	4.94415433819968e-06	8.01578281889166
PFKFB3	1.60561	9.01975686666667	6.14504861999732	6.78136495108402e-08	5.01245780874156e-06	7.99242484800509
ETFDH	-1.13162	8.00243438333333	-6.14271	6.84326783854026e-08	5.01864708408112e-06	7.98370903253466
CAV1	1.3441	9.46036	6.12576471355882	7.30807032060116e-08	5.26312503196964e-06	7.92068123481673
TAP1	1.02768331111111	9.64017408333333	6.11219930599928	7.70270683864299e-08	5.49563715584187e-06	7.87024104376351
CWH43	-2.2482	7.35882938333333	-6.08571	8.53535828733755e-08	5.80134897732739e-06	7.77180311307083
MTCL1	1.59817	6.92255716666667	6.08445046287883	8.57699064626596e-08	5.80134897732739e-06	7.76713701916384
PARP8	1.04294355555556	7.11929826666667	6.06108334306485	9.38904462044803e-08	6.24511835036511e-06	7.68039276935058
UBE2L6	1.28119268888889	9.74422	6.04310344448275	1.00653771781569e-07	6.62891172644341e-06	7.61369730783122
ABCD3	-1.37033	9.24225301666667	-6.02682	1.07195614873044e-07	7.00973242794555e-06	7.55332381010908
DOC2B	1.10763513333333	6.39112888333333	6.02096579441563	1.09647677371216e-07	7.12745502808152e-06	7.53163991317137
PBLD	-1.62723	8.66765616666667	-6.01751	1.11121927148805e-07	7.19990971989071e-06	7.51883537869826
INHBA	2.18098522222222	5.53061731666667	6.01195975333874	1.13530547739052e-07	7.28960209936193e-06	7.49827685843022
MEP1B	-2.09527	6.06827	-5.99966	1.19055380172972e-07	7.54306255203502e-06	7.45272350321117
UGT2A3	-3.0836	6.17798173333333	-5.99148	1.22873017543034e-07	7.76038070734725e-06	7.42246625302678
LBH	1.41874222222222	7.98542113333333	5.98684566680971	1.25092917430631e-07	7.82651656212085e-06	7.4053
PDE6A	-1.41157	5.65940383333333	-5.9853	1.25842162004248e-07	7.84886581148613e-06	7.39957745862736
FCGR3B	2.71688686666667	7.79251328333333	5.97352497622737	1.31691736600591e-07	8.08773085423445e-06	7.3560240386556
LYN	1.04982182222222	9.07963	5.96913122035227	1.33943076429235e-07	8.2008389394181e-06	7.33977566093712
SLC16A14	1.50723111111111	7.70292766666667	5.9613621806996	1.38017609097772e-07	8.3734865204439e-06	7.31105218511639
FUT8	1.10292093333334	8.24344263333333	5.94140435776116	1.49056206111889e-07	8.75147889315578e-06	7.2373054904236
TCN1	3.26481095555555	7.11621	5.91883880516042	1.62593291896788e-07	9.30080084875881e-06	7.1539946424754
CYYR1	1.36106475555556	6.76868	5.8996168464719	1.75079983569418e-07	9.84628188495313e-06	7.08308922825818
SLC16A1	-1.66653	7.56294566666667	-5.89836	1.75930060011053e-07	9.86637459798684e-06	7.07844781115455
GABRP	1.39350906666667	5.4903	5.87460055441846	1.92762324312743e-07	1.04960621844768e-05	6.99089547637652
PDE8A	-1.0398	8.35256	-5.87368	1.93449225616699e-07	1.04960621844768e-05	6.98748721390039
MAOA	-1.32708	10.1372083666667	-5.85331	2.09196651532148e-07	1.1168869760867e-05	6.91250634227368
RUNDC3B	-1.51576	6.42447	-5.8522	2.1008948598295e-07	1.11867063799591e-05	6.9084261330575
TRIB2	1.45027271111111	7.48523666666667	5.84235711137001	2.1818277218631e-07	1.15561832855611e-05	6.87221292087755
HHLA2	-1.15767	6.6732	-5.82788	2.30650420551245e-07	1.19478371137197e-05	6.81897793159482
GIMAP2	1.20584084444445	8.57868736666667	5.82525087196606	2.32988627663753e-07	1.20223332846804e-05	6.80931575237166
ANKRD36	1.11854	5.42294343333333	5.80510668248782	2.51702776789242e-07	1.25669358955048e-05	6.73530996628846
AHCYL2	-1.2507	9.58389411666667	-5.79388	2.62769613202232e-07	1.29899022862269e-05	6.6941
DUSP4	1.29410371111111	6.39033838333333	5.79063319439199	2.66059640080231e-07	1.30879116807034e-05	6.68217881838622
SEMA6D	-1.04042	6.98991	-5.78942	2.67300480285974e-07	1.31089399201459e-05	6.67772237560162
PCDH17	1.78869917777778	6.20879798333333	5.78861994036528	2.6811981806586e-07	1.31089399201459e-05	6.67479108697074
DEPDC7	-1.4166	6.35268801666667	-5.77555	2.81879158566738e-07	1.35661121001554e-05	6.62686172427748
CLDN8	-3.84026	7.36388418333333	-5.76961	2.88368721720632e-07	1.38451563011242e-05	6.60506328554909
RHOU	-1.22392	7.96977356666667	-5.76688	2.91397031415254e-07	1.39154879670147e-05	6.59505874511867
FRYL	-1.21247	7.13310776666667	-5.75232	3.08090020455132e-07	1.44118464942341e-05	6.54171380983747
CHP2	-2.49547	9.12415	-5.74087	3.21880071706068e-07	1.49521134933346e-05	6.4997849265267
VAV3	-1.25155	8.64774	-5.72621	3.40437948061916e-07	1.56328168764854e-05	6.44611336618421
C4BPB	2.20791411111111	8.4167	5.72044971566454	3.48011591164345e-07	1.58660713540895e-05	6.42504668937146
RBM47	-1.55037	8.00738581666667	-5.70323	3.71667985265465e-07	1.66117402455534e-05	6.36208368852782
CDH3	1.96765206666667	7.17948178333333	5.70042920208207	3.75660263078836e-07	1.67135425046697e-05	6.35185523438795
PPP3R1	1.01035468888889	7.20559081666667	5.69339242942812	3.85885074329894e-07	1.70171917910987e-05	6.32614709004156
MFN2	-1.17363	7.06613	-5.68907	3.92305116047174e-07	1.7224431421887e-05	6.31035157486682
SELENOM	1.0978	9.02261608333333	5.68307585443953	4.01374793413168e-07	1.74219751996284e-05	6.28847269412936
NR5A2	-1.23739	6.55562	-5.6722	4.18374697495515e-07	1.79773197823655e-05	6.24876566357146
PSEN1	-1.38008	6.55675983333333	-5.66196	4.35019685739402e-07	1.85704245803594e-05	6.21142315654505
ZC3H12A	1.41523275555555	8.60055963333333	5.65682181618168	4.4362024875727e-07	1.8794493894002e-05	6.19268503599822
CDH5	1.42602582222223	6.69751	5.65312717364237	4.49907669308717e-07	1.89633714678523e-05	6.1792153617361
MMRN2	1.36528504444445	5.61760151666667	5.6454650412415	4.63228815717789e-07	1.94023098734013e-05	6.15128937885703
APPL2	-1.37522	9.05145768333333	-5.64049	4.72085057355519e-07	1.96908644444059e-05	6.13316507287018
TYMP	1.13379562222222	7.18777	5.6387013450516	4.75311322147361e-07	1.97338389598922e-05	6.12664701822062
ROBO1	1.57167082222222	8.47089	5.62732566443832	4.9633857607455e-07	2.01975500642044e-05	6.08522107960425
TMED6	-1.34642	6.4811	-5.62284	5.04878757644657e-07	2.0365871737625e-05	6.06889577074952
TMEM154	1.41243488888889	6.19643963333333	5.62218352225175	5.06142590487282e-07	2.0365871737625e-05	6.06650336269029
SLC7A5	1.43150837777778	7.24193	5.6214486613829	5.07559210404005e-07	2.0365871737625e-05	6.06382883321059
MTMR11	-1.13087	9.41345316666667	-5.61566	5.18859559287202e-07	2.06934008695001e-05	6.04275805238317
CXCR2	2.46609820000001	6.04946778333333	5.61392465169866	5.22290762738932e-07	2.07178690686705e-05	6.03645107927426
TAGAP	1.04511	5.47136	5.60824787076022	5.33684335713371e-07	2.10525295982698e-05	6.01580202554745
ANXA1	1.25319697777778	7.43246186666667	5.60818815472824	5.33805484009037e-07	2.10525295982698e-05	6.01558484377972
HNF4G	-1.18893	7.27326	-5.59776	5.55393167698123e-07	2.1748292302803e-05	5.97765227028083
INSC	1.53023833333333	6.3233	5.59738636247532	5.56172302034621e-07	2.1748292302803e-05	5.97631098829201
EPHX1	-1.71154	8.24792	-5.59022	5.71523735289692e-07	2.21324501049031e-05	5.95026044542157
SAMD9L	1.22087237777777	7.48309	5.58264295668259	5.88201154024542e-07	2.26468755860103e-05	5.92274237970084
ADGRL4	1.61709651111111	7.22554838333333	5.57574555797861	6.03803997655583e-07	2.30701523608062e-05	5.89769595180304
ADIRF	-1.44248	9.03811	-5.57235	6.11645798521733e-07	2.32809135593225e-05	5.88535164326014
CCDC69	1.25205557777778	7.08188421666667	5.56980406091511	6.17571589651775e-07	2.3417425750792e-05	5.87612815498985
ZG16B	1.39924775555555	9.33719108333333	5.56923360967612	6.18909629481642e-07	2.34237990394177e-05	5.87405776670329
ISG20	1.17993864444445	10.3726773833333	5.56511601912572	6.28653033389683e-07	2.37447834055661e-05	5.85911534016649
SLC44A5	-1.0572	4.54834306666667	-5.55843	6.44809740643169e-07	2.42208927156039e-05	5.83484143619338
SLC16A4	1.84264435555556	5.79871946666667	5.55406689627745	6.55553104014037e-07	2.44866207004945e-05	5.81903548282431
ATOH1	-1.31515	7.43553768333333	-5.54834	6.69944377240857e-07	2.49775723961624e-05	5.79826440359275
ZBP1	1.21993317777778	6.46258	5.54575796928848	6.76527482559897e-07	2.51294187909679e-05	5.78891147600122
NXPE3	1.00043382222222	5.13615	5.54167867231703	6.87065995194563e-07	2.54265217925884e-05	5.77412704152884
ARHGAP9	1.20979475555556	7.66518266666667	5.53804540003254	6.96588563939191e-07	2.57313646469124e-05	5.76096192855609
TINAG	-1.24441	6.38298	-5.52967	7.1903115150975e-07	2.62695669422933e-05	5.73063434622902
MRGPRF	1.21020804444445	6.96795576666667	5.51688656651952	7.546889141038e-07	2.71270354500073e-05	5.68434616242788
ARFGAP3	1.05172031111112	9.69169523333333	5.51474736713326	7.60822645316474e-07	2.72494278745637e-05	5.67660522290011
IGDCC4	1.53113568888889	6.59451196666667	5.51389793017092	7.63271859381066e-07	2.72738048454753e-05	5.67353169668878
CA1	-1.80745	7.96405256666667	-5.50606	7.86243868243249e-07	2.78608645771648e-05	5.64517572700963
ABCG2	-2.9637	7.80778831666667	-5.50544	7.88086342666733e-07	2.78740798297019e-05	5.64293750164301
CFI	2.15466164444445	7.23046	5.50430785834576	7.91468821252837e-07	2.78740798297019e-05	5.63884210032937
TRPM6	-1.5214	6.56186	-5.49933	8.06494549042175e-07	2.82781565085348e-05	5.62085883553982
FFAR2	1.42349993333333	5.83626948333333	5.49524799245077	8.19049864546906e-07	2.85186040662497e-05	5.60608777030785
CES2	-1.2606	11.2717357166667	-5.48268	8.58880248016392e-07	2.94941662005964e-05	5.56068595724013
PXMP2	-1.10304	9.24657	-5.47886	8.71377211660117e-07	2.9779241559098e-05	5.54687482984626
CTHRC1	2.49224326666667	7.47695438333333	5.4688049946478	9.05088634596979e-07	3.05578070038215e-05	5.51058537979643
CXCL6	3.17835157777778	7.08303608333333	5.46828869010038	9.06854352526137e-07	3.05658770907842e-05	5.50872213537076
EDN3	-1.09993	7.01122101666667	-5.46504	9.18026681472755e-07	3.08135631321926e-05	5.49701630914052
AQP8	-4.34509	9.03595158333333	-5.46253	9.26772497223196e-07	3.0976481079976e-05	5.48795202143303
BGN	1.38777068888889	7.08127308333333	5.45893975278987	9.39421034737644e-07	3.11916078862909e-05	5.47499334429296
GPX7	1.28439051111111	6.43460721666667	5.45272115539891	9.61719269115233e-07	3.17732367771552e-05	5.45256834740066
SELENBP1	-1.794	11.6818573833333	-5.44565	9.87696205760945e-07	3.23525240744453e-05	5.42709147851641
MICB	1.15049484444445	7.56544333333333	5.44542797769221	9.88536327182202e-07	3.23525240744453e-05	5.42627877863993
NPY1R	-1.5558	4.97651816666667	-5.44129	1.00408199357383e-06	3.26873586883605e-05	5.41136410390578
ARNTL2	1.23093008888889	6.31249	5.42237045425456	1.0782627007059e-06	3.45131399181522e-05	5.34323889333409
PDK4	-1.27941	6.21373	-5.42156	1.08156548032476e-06	3.45131399181522e-05	5.34031597237486
PLEKHS1	1.12696988888889	4.62772	5.42146951882895	1.0819269985543e-06	3.45131399181522e-05	5.33999657612823
SELP	1.39104526666667	7.39472	5.4197658157216	1.08888991211696e-06	3.465725441718e-05	5.33386571320706
FLJ32255	1.01875673333334	5.85282	5.41465435507458	1.11004624250352e-06	3.51093772846176e-05	5.31547565068093
S100A8	2.57921	7.75441	5.40816328424571	1.13749758816833e-06	3.54732698017416e-05	5.29213023154025
IGFBP7	1.12440355555556	11.2057503333333	5.40241533862156	1.16236409556189e-06	3.5802602395761e-05	5.2714651996243
ACKR1	1.33666357777778	7.8715	5.39943852272731	1.17545207447219e-06	3.60393966049124e-05	5.26076579571913
C2CD4A	1.99329	7.32589776666667	5.39853540577842	1.17945139090368e-06	3.60515974004314e-05	5.25752015848193
TMEM158	1.54949	8.10923353333333	5.3820549229657	1.25483306108424e-06	3.77222413152667e-05	5.1983239962462
CXCL8	2.67057735555556	8.04305	5.36807709786241	1.32247348415783e-06	3.88799436509897e-05	5.14816450968957
SLC16A9	-2.09323	8.80242093333333	-5.34812	1.42531612524559e-06	4.13239368582842e-05	5.07662392705132
OTC	-1.07948	5.12107	-5.3463	1.4350612538639e-06	4.15193083289148e-05	5.07011527301661
ART3	1.48526586666667	5.74090366666667	5.34039632069427	1.46719680697563e-06	4.17848467602547e-05	5.04896186145649
GLCCI1	1.00567202222222	6.97918	5.33711436013749	1.48535805395968e-06	4.21820618415981e-05	5.03721149685574
FCRL5	1.93648324444445	6.19788036666667	5.33466897131551	1.49903377302896e-06	4.22758878573718e-05	5.0284579043185
PLA1A	1.56317108888889	6.33111358333333	5.33463585229026	1.49921983810669e-06	4.22758878573718e-05	5.02833935980284
TIMP1	1.52796626666667	11.7144064333333	5.33148411867653	1.51703097494173e-06	4.25384834023928e-05	5.01705936092293
COL1A2	1.73570468888889	10.6996	5.32883190047541	1.53218058281714e-06	4.27858077869577e-05	5.0075688882864
APLNR	1.12473226666666	8.15095	5.32737885305845	1.54054353729398e-06	4.28973882617006e-05	5.00237011336655
MADCAM1	1.00197513333334	8.76709721666667	5.32652336856507	1.54548825005031e-06	4.29753059086905e-05	4.99930955210245
C4BPA	2.24180844444445	7.86855	5.31638472134189	1.6052934223949e-06	4.40028346114715e-05	4.96305064352297
DEFA5	4.56702982222222	9.15271803333333	5.31542929350151	1.61104535614898e-06	4.40037368014444e-05	4.95963496848066
VSTM2A	-1.1476	4.77068601666667	-5.314	1.6197015221766e-06	4.41167285181805e-05	4.95451763448125
TEX11	-1.40063	6.12137378333333	-5.31329	1.62399624983263e-06	4.41167285181805e-05	4.95198884853752
FKBP11	1.36746308888889	10.0671	5.30269792845501	1.68965624776434e-06	4.54258019180907e-05	4.91414034560282
MGP	1.03137062222223	6.26143	5.28734954192303	1.78945907543668e-06	4.74526624494275e-05	4.85934444281677
ADH1C	-2.41628	10.3781	-5.28144	1.82939838395226e-06	4.81412813860948e-05	4.83826952026152
PRKACB	-1.22152	9.89091096666667	-5.24239	2.11640344923583e-06	5.35682850280032e-05	4.69915749454106
KLHL5	1.27023706666667	6.23205	5.23961469856077	2.13841492828021e-06	5.39209134497456e-05	4.68928237071254
AEBP1	1.13359657777777	8.55324943333333	5.2329736644845	2.19198965329006e-06	5.4925938483755e-05	4.66566630041045
FOXQ1	1.92233795555556	7.80386546666667	5.23090478928214	2.20894789523808e-06	5.50296695610228e-05	4.65831140544014
NR1H4	-2.00192	5.97714	-5.22735	2.23839375830243e-06	5.52587933846768e-05	4.64567397038995
NCF1C	1.14436148888889	7.47561951666667	5.22593142648194	2.25024356521265e-06	5.54829143092642e-05	4.64063527871831
MIAT	1.20747348888889	6.64761	5.22098862974481	2.29203758657332e-06	5.63745510083348e-05	4.62307379666447
GNA15	1.17258744444445	7.67105958333333	5.21706462328943	2.3257600303999e-06	5.68547516100565e-05	4.60913629649992
HSD17B2	-1.54986	10.0808218666667	-5.21303	2.36098136667108e-06	5.74109993829908e-05	4.59479389589762
GUCA2A	-2.56589	11.3064	-5.20553	2.42771435616031e-06	5.83582859763696e-05	4.56819830414721
MMRN1	1.58029	5.1757	5.19472065417355	2.52728873446472e-06	5.99512414131731e-05	4.52984635868866
CCN1	1.76059013333334	7.48586573333333	5.19291845393465	2.54427237350039e-06	6.02826948992322e-05	4.52345647241657
RAB31	1.21543191111111	8.97517506666667	5.19003369035341	2.57169177467214e-06	6.07167936564986e-05	4.51322993696669
MYO1A	-1.10153	9.13009311666667	-5.18913	2.58032720066811e-06	6.08489174141064e-05	4.51003182458797
DEFA6	3.67491742222222	9.52315513333333	5.18605665826179	2.60997000692276e-06	6.13312318176064e-05	4.49913470903102
CARD6	1.33837775555556	6.99132131666667	5.17838222650965	2.68542513814775e-06	6.25901009206707e-05	4.47194654530785
PGGT1B	-1.1583	8.12723	-5.17682	2.70108408327571e-06	6.27359680177064e-05	4.46640029553884
DHRS11	-1.68201	9.92239	-5.17429	2.72649074800053e-06	6.31064407696169e-05	4.45746969666338
CD55	1.97246051111111	10.7755381833333	5.17101207690792	2.75990556481755e-06	6.37157581683577e-05	4.44585033850081
DSG2-AS1	-1.32422	5.25262598333333	-5.1663	2.80853686354273e-06	6.44836198910423e-05	4.42918925485061
CCL11	1.68857935555556	9.63645671666667	5.1587174736356	2.88869475340745e-06	6.62148591830925e-05	4.40234828091467
ANK3	-1.01207	5.96204	-5.15162	2.96570007741661e-06	6.75498080204299e-05	4.37725695818125
KITLG	-1.09275	5.82045943333333	-5.14819	3.00367039799979e-06	6.79974110177695e-05	4.36512414324447
TPH1	-1.63642	5.97391	-5.14749	3.01150170190784e-06	6.80511010992063e-05	4.36264090459701
IL33	1.63181986666667	6.86185496666667	5.14644368572215	3.02315300349404e-06	6.81907829391491e-05	4.3589583308003
NOS2	1.86717	8.23885	5.12916423866082	3.22292682078494e-06	7.12996882640169e-05	4.2979381698966
SACS	1.21832388888889	6.52678531666667	5.12621854425872	3.25825355774647e-06	7.18430555943194e-05	4.28754353404479
GUCA2B	-2.46432	9.07709508333333	-5.12384	3.2870623264513e-06	7.22765343797686e-05	4.2791500507324
OLFML2B	1.36421628888889	6.41658	5.1237013263617	3.28874296088953e-06	7.22765343797686e-05	4.27866267396349
CYP4F2	-1.2126	6.31403	-5.11497	3.39665052992029e-06	7.43216833437532e-05	4.24788143765206
COL6A3	1.46515457777777	10.7404441333333	5.11341719713799	3.41624632507764e-06	7.45874238542851e-05	4.2423969534429
SLC1A1	-1.29745	8.19394783333333	-5.10268	3.55453512101965e-06	7.68524272763872e-05	4.20456644978963
CD38	1.54416175555556	7.88435671666667	5.10075187063972	3.5799589828256e-06	7.71521623198616e-05	4.19777230098823
XAF1	1.19882722222222	7.6749	5.08825318357954	3.74906386062024e-06	7.9766214190731e-05	4.15377625289261
CYP4F12	-1.06563	8.76660261666667	-5.08044	3.85866812192931e-06	8.14919772881293e-05	4.12631068124481
SGK2	-1.23612	7.72743626666667	-5.07801	3.89351837365697e-06	8.20548751147223e-05	4.11774127758582
CCL24	1.04497646666667	7.83244	5.07720499800589	3.90505851045354e-06	8.22115419955734e-05	4.11492058720491
MEOX1	1.27585504444444	6.44493241666667	5.07472932488156	3.94087826938389e-06	8.27915255313062e-05	4.10621829181517
GFM2	-1.13745	6.88733	-5.07443	3.94517850000528e-06	8.27949882060856e-05	4.10517889999365
MMP3	3.55938468888889	9.55355018333333	5.07274983544366	3.96975081713871e-06	8.32234357172084e-05	4.09926132317111
THY1	1.09862242222222	8.09163	5.07074509513077	3.99920332791368e-06	8.36656738016298e-05	4.09221667976056
CCL20	1.48661215555556	10.4632935166667	5.05433350603597	4.24851811988669e-06	8.75098572821516e-05	4.03458711933817
BIRC3	1.05345855555556	8.97633111666667	5.05267415782775	4.27455945213116e-06	8.77014739641107e-05	4.02876433933679
MSN	1.08279113333334	10.3027	5.04812939171882	4.34668857756155e-06	8.86202158975152e-05	4.01282022943431
SEC14L1	1.05126895555555	7.43863	5.03431899911582	4.5732799390579e-06	9.14701674923858e-05	3.96440461439034
IFI6	1.36095131111111	8.75166	5.0328045594822	4.59882220341354e-06	9.1797626455177e-05	3.95909855605807
SERPINA1	1.32335637777778	9.12885028333333	5.02317423968562	4.7645521278135e-06	9.39813774886248e-05	3.92537206485297
ANKRD36BP2	1.79338677777778	7.43174288333333	5.02212713868834	4.78292130855205e-06	9.40656851851873e-05	3.92170653395082
UHMK1	-1.15226	7.81243	-5.01228	4.9591112057675e-06	9.66366667614208e-05	3.88724846009588
TOX2	1.19949328888889	5.59094463333333	5.00222950495109	5.1454860544076e-06	9.91654159395986e-05	3.85210958371916
PKP2	-1.17273	8.55116496666667	-5.00101	5.16864111713792e-06	9.94057289204787e-05	3.84783335767351
PIM2	1.33255124444445	8.58826	5.0003802176047	5.1805211753982e-06	9.95370951975912e-05	3.84564682445173
PPP1R3B	-1.05235	6.27388201666667	-4.98762	5.42882236225799e-06	0.000103325314954766	3.80106235917174
MMP7	2.35098242222222	7.85155301666667	4.98707748534616	5.43953258889784e-06	0.000103325314954766	3.79918554844647
GLS	-1.06538	6.63878	-4.98428	5.49552263907852e-06	0.000103886812770861	3.7894340355646
TMEM45A	1.36987666666667	7.61939	4.98411743339901	5.4988712331225e-06	0.000103886812770861	3.78885398856986
SERPINA3	1.89919984444445	8.30975941666667	4.98405022647194	5.50022583972394e-06	0.000103886812770861	3.7886194427966
DHX35	-1.15171	5.75740148333333	-4.97806	5.62237833919483e-06	0.000105398536263127	3.76770377577374
MIR223	1.14825048888889	6.34956426666667	4.97732937547062	5.63735534306525e-06	0.00010551667645941	3.76517074224415
SLC51A	-2.44759	6.76879	-4.96625	5.87069505812909e-06	0.000109032639850466	3.72655497444213
CA7	-1.34878	8.02446	-4.96481	5.90172525251776e-06	0.000109405964148757	3.72153604939793
LUM	1.2495	9.31055	4.96094978781804	5.98575350414008e-06	0.000110554216703311	3.70807675883043
CPXM1	1.42257553333334	6.36374891666667	4.95782685187784	6.05453520762245e-06	0.000111618645848811	3.69719986744517
QSER1	-1.19293	6.79606	-4.95369	6.14683474194416e-06	0.000112865960588796	3.68279705609448
TPK1	1.11703235555555	8.44749	4.95180809183646	6.18928915667275e-06	0.000113268517555526	3.67624495405402
APCDD1	1.11827293333333	7.18449283333333	4.94660259263867	6.30820268586987e-06	0.000114710741120618	3.65812985796131
PCK1	-3.2815	8.85204761666667	-4.94059	6.44823146584809e-06	0.00011693844400158	3.63723209961942
ANXA13	-1.05616	8.77218	-4.92848	6.73988601749769e-06	0.000121239225477378	3.59512934103106
LRRK2	1.27303115555556	5.93894	4.92667629300262	6.78444228620085e-06	0.000121603687566721	3.58885862376738
P2RY13	1.20724508888889	6.61088761666667	4.92305747845422	6.8746349593604e-06	0.000122780612418693	3.57629061377936
MMP9	1.76384268888889	9.02526	4.91685402488155	7.03198610194499e-06	0.000124700968775058	3.55475511651255
SLC2A3	1.27685	7.2699	4.91430241933431	7.09772722140624e-06	0.000125644205746927	3.54590039110286
CMTM4	-1.55049	9.38651991666667	-4.91177	7.16366411834012e-06	0.000126475942957044	3.53710153244827
SATB2	-1.50829	8.19456998333333	-4.90968	7.21838209440736e-06	0.000127244449373332	3.5298612161978
FAM30A	1.18776335555556	7.31092371666667	4.90822552313661	7.25673042262501e-06	0.000127668716864126	3.52481967278689
TIMP2	1.05287288888889	9.90474553333333	4.90250769247913	7.40952225914017e-06	0.000129446810776828	3.50499444033843
MNDA	1.87668535555555	7.65305	4.8814955443979	7.99855598922561e-06	0.000137932032265535	3.43222260492587
REG1A	4.47583124444445	9.96486	4.87855148012709	8.08466710235346e-06	0.000139177231346706	3.42203682011618
SLC30A10	-1.76704	6.61462351666667	-4.87599	8.16022050454636e-06	0.000139806623886934	3.41318909146637
IL1B	1.93033546666666	8.77595753333333	4.86796498764532	8.40187897667227e-06	0.000143160867227196	3.38543136206776
MZB1	1.64391064444445	9.79160978333333	4.86429667327577	8.51461359641471e-06	0.000144589549460406	3.37275506806247
A1CF	-1.25015	8.33077758333333	-4.82433	9.84299848754526e-06	0.000162061408486138	3.23490654551736
MMP10	2.75810884444445	6.99792	4.81153248670053	1.03096925583061e-05	0.000168223597970535	3.19087301868155
ACVR1C	-1.00926	6.10307	-4.80018	1.07419293763024e-05	0.000173411767532101	3.15183891304864
CDHR5	-1.043	8.18918	-4.79908	1.07846103168327e-05	0.000173707709696949	3.14807034470355
GPR171	1.16178	6.72211951666667	4.7956014478054	1.09210208765201e-05	0.000175481347487006	3.13612535025759
FGR	1.01780582222222	7.1378	4.78586458272773	1.1311967743017e-05	0.000179886343274777	3.10270305658789
LAX1	1.50322062222222	7.63971393333333	4.76678120124626	1.21182880758373e-05	0.000189363698998423	3.03728449705411
SASH3	1.05345995555556	8.09443123333333	4.75575030533097	1.26097211017895e-05	0.000195099865671506	2.99952254556661
GUCY1B1	1.12521355555556	6.54001	4.75148149230711	1.28050823053985e-05	0.000197530713198651	2.98491952118558
REG3A	2.18827722222222	6.7361	4.73934156465143	1.33769745507906e-05	0.000204287114783661	2.94342223441143
HSD3B2	-1.10435	4.21526671666667	-4.73606	1.35356455727862e-05	0.000206238325732689	2.9322240741444
F2RL1	-1.20752	10.4598528666667	-4.73364	1.36542855349387e-05	0.000207572096199702	2.92393681864057
EPHA2	1.00799	8.25181	4.73146001611701	1.3761546049008e-05	0.000208885453712804	2.91650639326162
S100A9	2.21840326666667	9.53748	4.72807357565215	1.3930082693925e-05	0.000210963831781447	2.90494767704863
HCAR3	2.33055111111111	7.15379433333333	4.72681688420616	1.39931375142721e-05	0.000211598645145953	2.9006592334436
LILRB2	1.18484	6.86326256666667	4.7219998956601	1.42374246228899e-05	0.000214165487787259	2.88422603829952
PPP1R16B	1.12810091111112	7.64493	4.7147436264623	1.46133012652145e-05	0.000218991695082978	2.8594853742076
SLPI	1.11777404444445	10.2504	4.71113355828031	1.48038978035942e-05	0.000221020759079611	2.84718299631825
NXPE1	-1.3197	9.27813	-4.706	1.50790820824109e-05	0.000223960164964353	2.82969830570217
CTSK	1.40744593333333	9.74539	4.69680942044489	1.55843733131298e-05	0.000230305651716668	2.79841104578718
METTL7B	-1.10038	8.63658	-4.69135	1.5892048914278e-05	0.000234124143717998	2.77985482232886
CCN4	1.15971791111111	5.21906596666667	4.66701170368948	1.73388584389832e-05	0.000250101790206687	2.69716905644975
IDO1	2.32250975555555	9.20374218333333	4.66157715884008	1.76790052598786e-05	0.000254092867414235	2.67873607668019
BNIP3	1.06595066666667	7.39429686666667	4.65943028601369	1.7815164753452e-05	0.000255682733712447	2.67145698569464
TNIP3	2.70159264444445	6.66856321666667	4.65882873832668	1.785349948512e-05	0.000255866079593119	2.66941768045749
HIPK1	-1.14617	6.50045113333333	-4.65337	1.82051069698877e-05	0.000260160204599659	2.65091551486683
NEXN	1.22996437777778	6.41023248333333	4.65045286539007	1.83957061631502e-05	0.000262509218169944	2.64103520603466
THEMIS2	1.11888097777778	7.54560126666667	4.64237884487787	1.89335683329366e-05	0.000268462444471475	2.61369781886396
ZNF521	1.13022	5.37883983333333	4.63344871106688	1.95463391141547e-05	0.000274622635371573	2.58348728623245
RGS5	1.46219326666667	8.45339081666667	4.62892493366184	1.98640941704088e-05	0.0002773354458757	2.56819366853659
GREM1	2.43786597777778	8.80767408333333	4.61961080733942	2.05342779733535e-05	0.000284313125383479	2.53672705002419
TWF1	-1.1443	6.09493428333333	-4.61412	2.09394291843117e-05	0.00028892371585052	2.51820044180574
IL21R	1.03843737777778	5.93901016666667	4.61296279490643	2.10260631504636e-05	0.000289719759349918	2.51428559105099
HLA-DMA	1.08453077777777	10.0414818166667	4.60205821810112	2.18577067384955e-05	0.000298916083750969	2.4775080533375
ETNK1	-1.04405	8.86194798333333	-4.60119	2.19253606210585e-05	0.000299432227144756	2.47457826191294
CPNE8	-1.06187	6.73480926666667	-4.59558	2.23671083830948e-05	0.000303762367404095	2.4556683355286
MIR100HG	1.38302948888889	5.42697	4.58996792631171	2.2817291462767e-05	0.000308248982709891	2.43677914895053
SERPINI1	1.26663971111111	5.91831	4.57920867746411	2.37056828156524e-05	0.00031874511460858	2.40057654009997
ME1	1.26994868888889	8.62096998333333	4.5784093994098	2.37730083638728e-05	0.000319435839230266	2.39788873602374
CDH1	-1.51987	10.091	-4.57503	2.40598698889207e-05	0.000321349336254891	2.38652150234557
HTRA1	1.08715797777778	8.33413	4.57338534579181	2.42004870232938e-05	0.000322796769282721	2.38099897528572
PNOC	1.26552726666667	7.13812	4.56621870098112	2.48232627519037e-05	0.00032934827273417	2.35692148318214
C3	1.86828544444445	9.83347661666667	4.56468586187324	2.49584787807093e-05	0.000330485253749061	2.35177398773475
AQP9	1.69477553333333	7.60351	4.55247877346081	2.60612245012629e-05	0.000341697299109224	2.3108101385665
ACKR4	1.57685991111111	6.0677	4.53351097102055	2.78695149055028e-05	0.000360449326823689	2.24726297936096
PSAT1	1.00221691111111	7.24520008333333	4.53286798886813	2.79329077054558e-05	0.000361020810309248	2.2451110459133
SULF1	1.12266211111111	7.71268018333333	4.53251471234412	2.79677976519476e-05	0.000361020810309248	2.24392876197061
COL5A2	1.19705617777778	8.83521	4.53210953048981	2.80078660831279e-05	0.000361305081733443	2.24257282482659
PROK2	2.29406282222222	5.39431	4.52821734680951	2.8395623300496e-05	0.000365130876107406	2.22955063614223
FAP	1.30426186666667	5.96136	4.51963385728027	2.92693194904125e-05	0.000374202455630619	2.20085164249888
CLDN2	1.04898717777778	6.348	4.51133015739631	3.01394208121909e-05	0.000382638772403852	2.17311312917284
LOC101929340	-1.12154	5.68966	-4.51097	3.01774292259288e-05	0.00038287852378474	2.17191983673632
CSF2RB	1.26744	9.41134856666667	4.5041845959162	3.09082858386304e-05	0.00039049102756016	2.14926313411466
COL18A1	1.08957	7.44099538333333	4.50026667988803	3.13379257444366e-05	0.000393858513075559	2.1361939471829
CHRDL2	1.24097037777778	6.37863838333333	4.48159464871204	3.3466677443953e-05	0.000414626453654321	2.07398479677612
REG1B	4.15762035555556	8.61404426666667	4.47383358648643	3.43923228946446e-05	0.000424837965882773	2.04816462927823
SLC7A11	1.45258224444444	6.90936448333333	4.47142060762391	3.46851566329275e-05	0.000427079656179484	2.04014139280987
CSTA	1.21333282222222	7.85452	4.46909492693373	3.49696912051536e-05	0.000429263143849405	2.03241043561143
DMBT1	2.28474466666667	10.8606701666667	4.45620246637382	3.65886785109963e-05	0.000445856319214033	1.98958958937869
GUCY1A1	1.37992148888889	6.84037	4.45034503222494	3.73481031890111e-05	0.000452630976965612	1.97015493611586
SCARB2	-1.06297	8.88497523333333	-4.43856	3.8922561666177e-05	0.000467467670736971	1.93109647393173
CAPN13	-1.57082	5.60628513333333	-4.43652	3.92020660043479e-05	0.000469978780522784	1.92432884061973
SLC26A3	-1.4976	10.6872041333333	-4.43198	3.98299684900504e-05	0.000476081074113015	1.90930050623739
MEP1A	-1.44212	10.6947993666667	-4.40317	4.40493123700323e-05	0.000509186652979456	1.81409573908348
GZMB	1.60991662222222	7.33763773333333	4.3990045248537	4.4694318401391e-05	0.000513676778825631	1.80035452266181
GALNT12	-1.16719	9.95627	-4.38845	4.63697109559982e-05	0.000527182273168677	1.76557211137106
POF1B	-1.51442	8.08079281666667	-4.38524	4.68910690037725e-05	0.000530671804915282	1.75500550428138
COL15A1	1.21922937777778	9.43319296666667	4.38509445941468	4.69151937815318e-05	0.000530671804915282	1.75451941728879
PCED1B	1.00522822222222	6.71276	4.37745538999049	4.8180070568401e-05	0.000539191276048047	1.72937910224866
CORO1A	1.10097353333333	9.04156	4.37520990728888	4.85581349694918e-05	0.000541605805138828	1.72199340147825
ABCA12	1.66066	4.91117973333333	4.36699275111851	4.99663498006343e-05	0.000554532311174334	1.69498245034488
SPAG4	1.25048297777778	7.05354316666667	4.36466099353643	5.03731261745718e-05	0.000557501580509177	1.68732233648001
SLA	1.00797593333333	8.40985301666667	4.36375637067671	5.05318023692899e-05	0.000558331796487612	1.68435109843284
RASGRP1	1.14762	7.06596061666667	4.3565541227298	5.18125516647262e-05	0.000569340887420133	1.66070647952018
ERO1A	1.28506433333334	9.89130058333333	4.34290611534573	5.43265224207824e-05	0.000590804619981795	1.61595551203266
HSPB3	-1.22441	5.29432	-4.3376	5.53358904374587e-05	0.000600802528442711	1.59857056722267
TFRC	-1.53658	7.34537	-4.33683	5.54834639327099e-05	0.000601389683255887	1.59605555126549
BCL2A1	1.83535033333334	8.03095028333333	4.33649675437275	5.55476091255749e-05	0.000601470352786985	1.59496445404162
CD46	-1.56759	9.26735456666667	-4.32173	5.84632443116754e-05	0.000627273641138292	1.54666173011053
AMN	-1.01304	7.66084	-4.32	5.88150491607068e-05	0.000630710283474296	1.54099782131516
IGLV1-44	1.61825	9.96524618333333	4.31908919789226	5.89999785781527e-05	0.000632063415878283	1.53803417122809
TWIST1	1.57690275555556	5.85928413333333	4.31460683507023	5.99221189488213e-05	0.000640523621716151	1.52339403910523
CCL18	1.82460971111111	9.43951741666667	4.31218308302206	6.04265574692226e-05	0.00064316858431223	1.51548094517503
VSIG1	1.28016106666667	5.37301	4.30852152757794	6.1196432140219e-05	0.000649291874869806	1.50353102633673
SNX10	1.20746486666667	8.16216211666667	4.30662780650126	6.15983282796629e-05	0.000651828821610535	1.49735270956732
SLC6A20	1.01713968888889	5.80469823333333	4.30636255188817	6.16548261219757e-05	0.000652082025244625	1.49648742168997
VIPR1	-1.03747	8.96546956666667	-4.29876	6.32958174413151e-05	0.00066450122123649	1.47169660459441
DDX42	-1.67571	7.27349023333333	-4.28483	6.64124129654638e-05	0.000687153963814755	1.42634259811291
CXCL11	2.51494288888889	6.63035543333333	4.28097903050648	6.7300338729527e-05	0.000694025340436627	1.41381223251904
ASS1	1.24691013333333	10.0972791333333	4.27943094788292	6.76604015923524e-05	0.000697184199835557	1.40877832295222
COL4A1	1.14907122222222	9.26555161666667	4.27454736257997	6.88085367312704e-05	0.000705745755070064	1.39290459138167
RNF6	-1.29155	5.41921851666667	-4.27415	6.89038910750353e-05	0.000706185407662567	1.39159824809536
KRT6B	1.13817	6.81791178333333	4.27176516014002	6.94710560267285e-05	0.000710422754452519	1.38386549988762
EGFL6	1.76784455555556	6.00048661666667	4.25193234511857	7.43762028336023e-05	0.000748284400468116	1.3195204693819
DHX9	-1.26074	7.07888581666667	-4.24428	7.63573601612935e-05	0.000762469180942273	1.29473334117935
SERPING1	1.05890997777778	8.68036301666667	4.24260768751556	7.67968388243205e-05	0.000766093428052676	1.28932247553516
PTGDS	1.52762531111111	10.0075409166667	4.23972480912068	7.75605432478078e-05	0.00077055535887137	1.27999335484988
TFF1	1.20230328888889	12.6561019333333	4.2357750831254	7.86188207449602e-05	0.000777641723579826	1.26721733272845
IL1R2	-1.08692	9.78622	-4.21922	8.32096319262511e-05	0.000811295427888664	1.21372578179567
CSRP2	1.07495491111111	7.92765	4.21434222529655	8.460985052012e-05	0.000819929243593089	1.19799991816348
RIPOR2	1.24211317777778	6.69052	4.21367418970454	8.48035132677183e-05	0.000821011189135874	1.19584551012911
TENT2	-1.11669	6.45550896666667	-4.19528	9.03085388034722e-05	0.0008636553259292	1.13658832702634
WNT5A	1.43855331111111	8.14288651666667	4.18696812262464	9.29069649658831e-05	0.000881559405489074	1.1098689510123
P2RY8	1.13604826666667	7.41436426666667	4.18401977064354	9.38462191013261e-05	0.000887527233173193	1.10039517803755
C2orf88	-1.01726	8.87917108333333	-4.17717	9.60654411135379e-05	0.000902970045321194	1.07838447576281
VLDLR	-1.32104	5.77135	-4.17531	9.66742753065488e-05	0.000906989534167017	1.07243526520952
PKIB	-1.35692	9.49063093333333	-4.17432	9.70018767061971e-05	0.000909636802592399	1.06924968426787
IL13RA2	2.05923448888889	6.44576713333333	4.17262101670164	9.75646823532651e-05	0.000913630732177138	1.06380215895942
PCSK1	1.80912742222222	7.19401876666667	4.15595765395827	0.000103258115199483	0.000956654661919879	1.01040586435725
B3GNT5	-1.37632	7.4746	-4.14671	0.000106555289664002	0.000981298737057491	0.980820808153807
NCF2	1.15627213333333	7.36619	4.13505302039646	0.000110856194170168	0.00101391131269115	0.943583700128416
GIMAP7	1.02879	8.27139663333333	4.12833053267607	0.000113412412727456	0.00103146252215948	0.922134350541702
GBP1	1.37742	9.59441626666667	4.12813576942666	0.00011348731384125	0.00103146252215948	0.921513207898101
SP140	1.07001	6.13424921666667	4.11656554469987	0.000118023736857212	0.00106439334937758	0.88464217940447
C5orf22	-1.14674	6.68823236666667	-4.11497	0.000118664457487035	0.0010687274419019	0.879549741523022
CA2	-1.12571	12.8899781833333	-4.11217	0.000119792636935626	0.00107695032963097	0.870649839483629
CLEC4A	1.00647855555555	6.82177158333333	4.10809079900654	0.000121457138303766	0.00108620128590404	0.857671798196935
BEST2	-1.63056	8.49564378333333	-4.10697	0.000121916444786319	0.0010887105892359	0.854122089674147
PRR15	-1.14506	9.87963506666667	-4.09325	0.000127702141844896	0.00112829857982201	0.810525096854915
NXPE4	-1.49353	10.0129	-4.09282	0.000127888700813662	0.00112944846889736	0.809152602812725
TUBAL3	-1.2942	8.75679356666667	-4.09169	0.000128379150228309	0.00113128475647931	0.805554003760637
YWHAE	-1.05678	9.72797	-4.08162	0.000132813706834127	0.00116116298014238	0.77363014668382
AIM2	1.28511984444444	6.99028401666667	4.0776231455675	0.000134615412355799	0.00117281774185181	0.760965131217239
CDHR1	-1.25417	6.50011923333333	-4.07435	0.000136106629381866	0.00118067193537883	0.750610987757287
HAPLN1	-1.05369	6.74321251666667	-4.06404	0.000140916564041124	0.00120943037904073	0.717974747618571
IGLL5	1.11620162222222	12.3332142833333	4.05425857951608	0.000145627835312003	0.00123910535094841	0.687076719729727
PKHD1L1	1.19418313333333	5.01984041666667	4.04604266774769	0.000149702958213617	0.00126785233773047	0.661151311250153
CD19	1.39600057777778	7.79747796666667	4.0396324735077	0.000152958610333785	0.00128942498420746	0.640944461391786
GBP5	1.19938715555556	6.73963423333333	4.03283703471994	0.000156484458957255	0.00131141705851118	0.619542975934725
EGR3	1.19034271111111	6.90958	4.00662345542468	0.00017083413317084	0.00139318540945555	0.53717785919522
SDR16C5	1.28962746666667	8.91277	4.00451404929045	0.000172042437856571	0.00140073471623527	0.530563236998825
SATB2-AS1	-1.12652	6.10067621666667	-4.00136	0.00017386533854389	0.00141158067436627	0.520672078507033
GTF2I	-1.03496	6.46391916666667	-3.99983	0.000174755449508315	0.00141641280661772	0.515880145329352
SOWAHA	-1.12685	8.05226428333333	-3.99961	0.000174884993654613	0.00141641280661772	0.515184789601165
PNLIPRP2	-2.1207	6.22433	-3.9909	0.000180043102630108	0.00145172893989424	0.487910690476663
HEPACAM2	-1.54613	9.73776	-3.98966	0.000180790060657303	0.00145497823978239	0.484026378904464
KYNU	1.41098	7.13864	3.98788755860076	0.000181858931837692	0.00146048843735356	0.478496063754804
G0S2	1.23306493333334	8.23218403333333	3.97572720227246	0.000189377893115207	0.00150457730081729	0.440493657111928
CHI3L2	1.28359644444444	6.31925446666667	3.97047032048515	0.000192720199750312	0.00152447693370249	0.424086024952005
CEACAM7	-1.79986	11.8519	-3.9644	0.00019665229263924	0.00154520233552992	0.40514587754015
WDR1	-1.43008	8.36922683333333	-3.95218	0.000204796617081086	0.00159439080549167	0.367099976129478
MMP12	1.60490902222222	11.7038	3.94982152264164	0.000206406715987622	0.00160576727308304	0.35975902632923
ISX	-1.31595	8.75045503333333	-3.92815	0.00022177361561828	0.0017011990644803	0.292463714237555
PIGZ	-1.01849	8.87000326666667	-3.91652	0.000230472467370608	0.00175115342285653	0.256420968227343
HYAL1	1.06831	7.56051	3.91365834769134	0.000232660523718115	0.0017624276751269	0.247570581451095
LY96	1.25416122222222	9.14281731666667	3.9120874274901	0.000233870872966789	0.00176896324902957	0.242710816510769
RSPO3	1.46295226666667	6.76966	3.89406248626713	0.000248199005319126	0.00185141292306044	0.187031337810638
CD52	1.16044162222222	9.17950128333333	3.88933227076489	0.000252096622422608	0.00187559512356858	0.172444684186801
AGT	1.22261842222222	7.6158	3.88842912564514	0.000252847455551047	0.00187978422116135	0.169660828689879
ABHD17B	-1.24832	6.84948	-3.88022	0.000259767312369392	0.00191346628438101	0.144389221074337
SLCO1B3	1.70978	5.29263	3.87769443360593	0.000261937951453244	0.00192595142666004	0.136601483335769
CNTN3	-1.60671	6.42038323333333	-3.87055	0.000268158717197997	0.00195584906266707	0.114637749034272
KLK10	1.36505	6.02018	3.84692107361561	0.000289771086138467	0.0020823786488077	0.042130632577579
PITX2	-1.53124	3.76695	-3.84367	0.000292871803481596	0.0020978842137764	0.0321773624700388
TMEM163	1.21429	6.00478191666667	3.82787013681889	0.000308401741047782	0.00218876684066559	-0.0161282
PECAM1	1.12029793333333	8.12723278333333	3.79890128848498	0.00033895009640626	0.00236367811917441	-0.104383
SELL	1.58442566666667	8.07264	3.78108431998135	0.000359157354861355	0.00247528034481211	-0.158461
STOM	1.01613	10.2073	3.77683600261731	0.000364143348875635	0.00249931915935519	-0.171333
LYPD8	-1.04648	7.76453716666667	-3.77472	0.000366650899993967	0.0025130837619922	-0.177739
THBS2	1.42444135555556	5.79384	3.77311121488134	0.000368569405839839	0.00252277882882715	-0.182611
MMP1	2.36861	9.49716	3.74774459062269	0.000400111230824119	0.00268812984977506	-0.259237
C11orf96	1.05918744444445	9.34852391666667	3.7407134104088	0.00040930158794116	0.00273410791875422	-0.28042
CKB	-1.19374	11.2065770833333	-3.7238	0.000432248329043464	0.00285235458001951	-0.331286
SERPINB5	1.09024326666667	6.25065471666667	3.72255102661791	0.000433985680746909	0.00286099022529926	-0.335026
NR4A2	1.07501106666667	6.66258963333333	3.71865453034575	0.000439463787397294	0.00289096161939939	-0.346719
MCOLN2	-1.01899	7.58563	-3.71726	0.000441441413992377	0.00290154253103788	-0.350905
SPINK4	1.38960002222222	12.3475692833333	3.71243807775394	0.000448340694193817	0.0029305351088653	-0.365359
ISG15	1.01344968888889	9.36106	3.70819422589072	0.000454498996407258	0.00296264812354989	-0.378073
CMTM2	1.07953846666667	5.98034918333333	3.70315562924407	0.000461915597513472	0.00300472322590163	-0.393157
NPTX2	1.89792068888889	7.12235918333333	3.68175205707412	0.000494730165041482	0.00317264338061996	-0.457087
S100A12	1.97217	6.23028	3.67835414144011	0.000500140296366999	0.00319914021519607	-0.467215
SLC44A4	-1.57334	10.1174099333333	-3.66346	0.000524529517624152	0.0033225019860284	-0.511541
CASP1	1.02930384444444	10.7638420833333	3.66091183476837	0.000528813200032343	0.00334197256245187	-0.519111
EYA2	-1.14031	6.31176153333333	-3.65551	0.000538006231505155	0.00338937154215378	-0.535151
HSD11B2	-1.1793	10.6728202333333	-3.63209	0.000579662978636789	0.00358856910800468	-0.604527
TRAPPC1	-1.03152	9.34237	-3.62049	0.000601422621234765	0.00370378904581493	-0.638792
LYZ	1.13573568888889	11.3661867666667	3.61866194965855	0.000604913861214005	0.00371772892770423	-0.644173
C16orf54	1.07394353333333	7.52247111666667	3.60854110203219	0.000624636613352812	0.00380232582424343	-0.673994
CXCL5	2.20381948888889	5.66034	3.5989476490376	0.000643896399342457	0.00389529810342246	-0.702213
SERPINB7	1.87527355555556	5.65003363333333	3.58885256688887	0.000664773763148337	0.00399562759291289	-0.731854
SLC51B	-1.17063	9.35436	-3.55404	0.000741826266859729	0.00436185130361193	-0.833664
CXCL9	1.85713844444445	8.56067243333333	3.53627393157116	0.000784352221080846	0.00455042475174141	-0.885372
EHF	-1.08414	8.51752696666667	-3.50242	0.000871880339941171	0.00495765870092649	-0.98343
CXCL13	2.67023528888889	8.71425	3.43410134321691	0.00107758053117953	0.00584639210086603	-1.17945
KLK6	1.00437966666667	5.80196488333333	3.42214664018751	0.00111800450299012	0.00601389992591114	-1.21348
TYRP1	1.12644537777778	5.95396056666667	3.40795375234959	0.0011678621669903	0.00621855543758318	-1.25379
OLFM4	1.22240944444444	13.1998558166667	3.38011763415957	0.0012718224035002	0.00666923948152894	-1.33251
SCNN1B	-1.13474	7.57594	-3.36926	0.00131470315643254	0.00686174971192278	-1.3631
LINC02535	-1.13751	6.61114778333333	-3.35222	0.001384747534301	0.00717681345696097	-1.41096
SNAP23	-1.00584	8.12854233333333	-3.33786	0.00144649554404939	0.00741241036278801	-1.45116
DSG3	1.13409	4.99401936666667	3.3357374252175	0.0014558629701105	0.00745087743470917	-1.45711
CLU	1.15180004444444	7.59094803333333	3.32804452117674	0.0014902193380677	0.00758598560067468	-1.47859
PLAU	1.00020653333333	7.81824276666667	3.28923463779039	0.00167552771847454	0.00831869609916285	-1.58646
CD72	1.00513706666667	6.25394	3.28232485989163	0.00171071898315904	0.00842773247092201	-1.60557
DSG2	-1.04405	10.0802521666667	-3.27954	0.00172508304146569	0.00848452194641143	-1.61326
DDX3X	-1.00135	8.37694	-3.27591	0.00174399166351866	0.00854937446668959	-1.62328
CTSE	1.00497484444445	9.48027453333333	3.26589758018665	0.001797199107416	0.00875680781931754	-1.6509
IGL	1.21261844444445	10.6403791666667	3.25823417990207	0.00183893598675435	0.00890631225710929	-1.67199
VNN2	1.01447311111111	6.57327363333333	3.25711890742904	0.0018450855848715	0.00893360544007551	-1.67506
RCAN1	-1.02346	7.95904	-3.25479	0.00185801662148242	0.00897451164745467	-1.68148
ZG16	-1.46401	12.9904327833333	-3.19596	0.00221356976349771	0.0102350762667408	-1.84212
GZMK	1.02965411111111	7.29081	3.18991968848886	0.00225347237791731	0.0103716713743178	-1.85849
TREM1	1.13600057777778	6.1611	3.17940196604152	0.00232460380835452	0.0106250661585354	-1.88695
CLC	1.11811	7.99401933333333	3.16912621814713	0.00239612926563787	0.0108930299789591	-1.9147
ATP6V0E1	1.18874164444445	8.58674643333333	3.16313336496575	0.00243879092589816	0.0110441929811285	-1.93085
IGLJ3	1.01135	10.8985019666667	3.15720436007704	0.00248169820035712	0.0111830024013842	-1.94681
RGS1	1.03634362222222	6.26004391666667	3.14869170279466	0.00254454183783869	0.0114148044219961	-1.96968
PTGS2	1.25519695555556	5.91857111666667	3.14735123302777	0.00255457256872951	0.0114469779316324	-1.97328
MS4A12	-1.71106	11.4507	-3.12756	0.00270704569178841	0.0119774059216123	-2.02628
STC1	1.19521864444444	6.35412478333333	3.11054019519211	0.00284494726195705	0.0124663359885406	-2.07167
CLIC4	-1.08286	7.94860458333333	-3.09608	0.00296728192624296	0.0128951490005015	-2.1101
BEST4	-1.26033	6.68877238333333	-3.0709	0.00319201119746079	0.0136641556947536	-2.17668
CCL21	1.26187	7.87000603333333	3.01592785001236	0.00373905211210804	0.0155117203349596	-2.32069
LAMP3	1.15498937777778	7.66788496666667	3.00728412435397	0.00383262817919049	0.0157854451297208	-2.34316
IGHV1-69	1.12898857777778	4.32941643333333	2.98939673312376	0.00403323990967732	0.0164091640381324	-2.38951
DEFB1	-1.01205	7.19301	-2.98369	0.0040992953409912	0.0166137635672034	-2.40426
S100A7	1.18294308888889	4.82947858333333	2.88839854953754	0.00536137100778695	0.0205829355602881	-2.64736
SFRP2	1.14335857777778	5.34781113333333	2.85894764919883	0.00581891620866184	0.0219398345411711	-2.7213
ST6GAL1	-1.02245	6.04413781666667	-2.85503	0.00588243531584268	0.0220961045888342	-2.73109
SERPINB3	1.34791786666667	4.75598	2.82553410688001	0.00638155862065799	0.0235381697023201	-2.80449
MT1M	-1.52688	7.75311	-2.82035	0.00647314844101816	0.0237927124908435	-2.81732
APOBEC1	1.02337048888889	7.97119386666667	2.7546135558356	0.00774560966588939	0.0275004169393104	-2.97858
SERPINB4	1.20757984444444	4.22739	2.7364095339077	0.00813653139288432	0.0286189038620697	-3.02271
SELE	1.07292797777778	4.91522538333333	2.68126671313363	0.00943371296609727	0.0322252802071717	-3.15502
REG4	1.30571011111111	11.3019675833333	2.67409899612473	0.00961555323231257	0.0326625366922514	-3.17206
SST	-1.02483	9.00923	-2.63287	0.0107252572769938	0.0355572737113253	-3.2694
FDCSP	1.83942386666667	7.83509	2.62429585495416	0.0109700433726106	0.036242778607762	-3.28948
CD177	-1.26629	10.4402	-2.61636	0.0112011380268994	0.0368586040671072	-3.30802
CLCA1	-1.01565	13.2815	-2.48341	0.0157937560007273	0.0481582072632594	-3.61212
AZGP1	1.00050137777778	6.72305623333333	2.4717397828542	0.0162684815232536	0.0493053691457858	-3.63819
