# Supplementary material for: A preclinical investigation into the potential associations of geraniin with ulcerative colitis alleviation through integrated multi-omics and in vivo analysis
Source: Front Med (Lausanne). 2026 May 13;13:1821762. doi: 10.3389/fmed.2026.1821762 (PMC13212046; doi:10.3389/fmed.2026.1821762)
Supplement: Supplementary file 3 [file Table_2.XLSX]

## Sheet: Sheet1
Supplementary Table 2.Drug targets
MCL1
RELA
ACACA
CAMKK2
CASP3
CEBPA
FASN
MAPK14
MMP2
NFKBIA
PPARG
TNF
AKT1
BCL2
HMOX1
IL1B
IL6
MAPK1
MAPK3
NFE2L2
NOS2
PARP1
PTK2
SRC
SQLE
TOP1
APP
